# Supplementary material for: Is There a Long-Term Link Between Digital Media Use and Adolescent Headaches? A Longitudinal School-Based Study
Source: Children (Basel). 2024 Dec 20;11(12):1549. doi: 10.3390/children11121549 (PMC11727571; doi:10.3390/children11121549)
Supplement: Supplementary file 1 [file children-11-01549-s001.zip]

Archive with 1 entries (1 files):
- children-3363433-supplementary.pdf
